# Supplementary material for: Organocatalytic Asymmetric [2 + 4] Cycloadditions of 3-Vinylindoles with ortho-Quinone Methides
Source: Molecules. 2021 Nov 8;26(21):6751. doi: 10.3390/molecules26216751 (PMC8587149; doi:10.3390/molecules26216751)
Supplement: Supplementary file 1 [file molecules-26-06751-s001.zip]

Archive with 1 entries (1 files):
- molecules-1347509-supplementary.pdf
